# Supplementary material for: Effects of Seed Endophytic Bacteria on Life History and Reproductive Traits in a Cosmopolitan Weed, Capsella bursa-pastoris
Source: Plants (Basel). 2022 Oct 8;11(19):2642. doi: 10.3390/plants11192642 (PMC9570735; doi:10.3390/plants11192642)
Supplement: Supplementary file 1 [file plants-11-02642-s001.zip]

Archive with 1 entries (1 files):
- plants-1918804-supplementary.pdf
